# Supplementary material for: An illustrated key to the genera of Thripinae (Thysanoptera, Thripidae) from Iran
Source: Zookeys. 2013 Jul 18;(317):27–52. doi: 10.3897/zookeys.317.5447 (PMC3744137; doi:10.3897/zookeys.317.5447)
Supplement: XML Treatment for Agalmothrips [file zookeys.317.5447-treatment1.xml]

<!DOCTYPE tp:taxon-treatment
  PUBLIC "-//TaxonX//DTD Taxonomic Treatment Publishing DTD v0 20100105//EN" "tax-treatment-NSO.dtd">
<tp:taxon-treatment xmlns:tp="http://www.plazi.org/taxpub"><tp:treatment-meta><mixed-citation publication-type="journal"><person-group><name><surname>Mirab-balou</surname><given-names>Majid</given-names></name><name><surname>Minaei</surname><given-names>Kambiz</given-names></name><name><surname>Chen</surname><given-names>Xue-Xin</given-names></name></person-group><article-title>An illustrated key to the genera of Thripinae (Thysanoptera, Thripidae) from Iran</article-title><source>Zookeys</source><day>18</day><month>7</month><year>2013</year><volume>2013</volume><issue>317</issue><fpage>27</fpage><lpage>52</lpage><pub-id pub-id-type="doi">10.3897/zookeys.317.5447</pub-id></mixed-citation></tp:treatment-meta><tp:nomenclature><tp:taxon-name>
                            <tp:taxon-name-part taxon-name-part-type="genus">Agalmothrips</tp:taxon-name-part>
                        </tp:taxon-name><tp:taxon-authority>Priesner</tp:taxon-authority></tp:nomenclature><tp:treatment-sec sec-type="Remarks"><title>Remarks.</title><p>Included here only from descriptions, the sole species in this genus, <italic><tp:taxon-name>Agalmothrips parviceps</tp:taxon-name></italic> Priesner, was described from Sudan (<xref ref-type="bibr" rid="B52">Priesner 1964</xref>), subsequently reported and re-characterized from India (<xref ref-type="bibr" rid="B3">Bhatti 1978</xref>). It was reported from Iran by <xref ref-type="bibr" rid="B58">zur Strassen (2003b)</xref> based on two males and eight females collected on <italic><tp:taxon-name>Kochia</tp:taxon-name></italic> sp. (<tp:taxon-name>Chenopodiaceae</tp:taxon-name>), in Ahwaz region (Khuzestan province). <italic><tp:taxon-name>Agalmothrips</tp:taxon-name></italic> was included in the <italic><tp:taxon-name>Anaphothrips</tp:taxon-name></italic> genus-group (<xref ref-type="bibr" rid="B37">Mound and Masumoto 2009</xref>).</p></tp:treatment-sec><ref-list><ref id="B52"><mixed-citation xmlns:xlink="http://www.w3.org/1999/xlink" xlink:type="simple"><person-group><name name-style="western"><surname>Priesner</surname><given-names>H</given-names></name></person-group> (<year>1964</year>) <article-title>A monograph of the Thysanoptera of the Egyptian deserts.</article-title><source>Publications de l’Institut du Desert d’Egypte</source><volume>13</volume>: <fpage>1</fpage>-<lpage>549</lpage>.</mixed-citation></ref><ref id="B3"><mixed-citation xmlns:xlink="http://www.w3.org/1999/xlink" xlink:type="simple"><person-group><name name-style="western"><surname>Bhatti</surname><given-names>JS</given-names></name></person-group> (<year>1978</year>) <article-title>Systematics of <italic>Anaphothrips</italic> Uzel 1895 sensu latu and some related genera.</article-title><source>Senckenbergiana Biologica</source><volume>59</volume>(<issue>1–2</issue>): <fpage>85</fpage>-<lpage>114</lpage>.</mixed-citation></ref><ref id="B58"><mixed-citation xmlns:xlink="http://www.w3.org/1999/xlink" xlink:type="simple"><person-group><name name-style="western"><surname>zur Strassen</surname><given-names>R</given-names></name></person-group> (<year>2003b</year>) <source>Records of some Thysanoptera from Iran. Thysanoptera, Thrips 2: 11–14.</source></mixed-citation></ref><ref id="B37"><mixed-citation xmlns:xlink="http://www.w3.org/1999/xlink" xlink:type="simple"><person-group><name name-style="western"><surname>Mound</surname><given-names>LA</given-names></name><name name-style="western"><surname>Masumoto</surname><given-names>M</given-names></name></person-group> (<year>2009</year>) <article-title>Australian Thripinae of the <italic>Anaphothrips</italic> genus-group (Thysanoptera), with three new genera and thirty-three new species.</article-title><source>Zootaxa</source><volume>2042</volume>: <fpage>1</fpage>-<lpage>76</lpage>.</mixed-citation></ref></ref-list></tp:taxon-treatment>
