# Supplementary material for: An illustrated key to the genera of Thripinae (Thysanoptera, Thripidae) from Iran
Source: Zookeys. 2013 Jul 18;(317):27–52. doi: 10.3897/zookeys.317.5447 (PMC3744137; doi:10.3897/zookeys.317.5447)
Supplement: XML Treatment for Bregmatothrips [file zookeys.317.5447-treatment4.xml]

<!DOCTYPE tp:taxon-treatment
  PUBLIC "-//TaxonX//DTD Taxonomic Treatment Publishing DTD v0 20100105//EN" "tax-treatment-NSO.dtd">
<tp:taxon-treatment xmlns:tp="http://www.plazi.org/taxpub"><tp:treatment-meta><mixed-citation publication-type="journal"><person-group><name><surname>Mirab-balou</surname><given-names>Majid</given-names></name><name><surname>Minaei</surname><given-names>Kambiz</given-names></name><name><surname>Chen</surname><given-names>Xue-Xin</given-names></name></person-group><article-title>An illustrated key to the genera of Thripinae (Thysanoptera, Thripidae) from Iran</article-title><source>Zookeys</source><day>18</day><month>7</month><year>2013</year><volume>2013</volume><issue>317</issue><fpage>27</fpage><lpage>52</lpage><pub-id pub-id-type="doi">10.3897/zookeys.317.5447</pub-id></mixed-citation></tp:treatment-meta><tp:nomenclature><tp:taxon-name>
                            <tp:taxon-name-part taxon-name-part-type="genus">Bregmatothrips</tp:taxon-name-part>
                        </tp:taxon-name><tp:taxon-authority>Hood</tp:taxon-authority></tp:nomenclature><tp:treatment-sec sec-type="Remarks"><title>Remarks.</title><p>This is a common genus of grass-living species in tropical and subtropical areas (<xref ref-type="bibr" rid="B36">Mound and Marullo 1996</xref>; <xref ref-type="bibr" rid="B44">Mound 2011a</xref>), with nine species worldwide (<xref ref-type="bibr" rid="B44">Mound 2011a</xref>, <xref ref-type="bibr" rid="B55">ThripsWiki 2013</xref>) of these <italic><tp:taxon-name>Bregmatothrips bournieri</tp:taxon-name></italic> Pelikán is found in Iran (<xref ref-type="bibr" rid="B49">Pelikán 1988</xref>; <xref ref-type="bibr" rid="B8">Bhatti et al. 2009a</xref>). This genus is closely related to <italic><tp:taxon-name>Sorghothrips</tp:taxon-name></italic> by having antennal segment I with paired median dorsoapical setae, and the abdominal tergites with posteromarginal craspeda and the median campaniform sensilla close to the posterior margin (<xref ref-type="bibr" rid="B16">Masumoto and Okajima 2006</xref>).</p></tp:treatment-sec><ref-list><ref id="B36"><mixed-citation xmlns:xlink="http://www.w3.org/1999/xlink" xlink:type="simple"><person-group><name name-style="western"><surname>Mound</surname><given-names>LA</given-names></name><name name-style="western"><surname>Marullo</surname><given-names>R</given-names></name></person-group> (<year>1996</year>) <article-title>The Thrips of central and south America: An introduction (Insecta: Thysanoptera).</article-title><source>Memoirs on Entomology, International</source><volume>6</volume>: <fpage>1</fpage>-<lpage>487</lpage>.</mixed-citation></ref><ref id="B44"><mixed-citation xmlns:xlink="http://www.w3.org/1999/xlink" xlink:type="simple"><person-group><name name-style="western"><surname>Mound</surname><given-names>LA</given-names></name></person-group> (<year>2011a</year>) <article-title>Grass-dependent Thysanoptera of the family Thripidae from Australia.</article-title><source>Zootaxa</source><volume>3064</volume>: <fpage>1</fpage>-<lpage>40</lpage>.</mixed-citation></ref><ref id="B55"><mixed-citation xmlns:xlink="http://www.w3.org/1999/xlink" xlink:type="simple"><person-group><name name-style="western"><surname>ThripsWiki</surname><given-names/></name></person-group> (<year>2013</year>) <source>ThripsWiki - providing information on the World’s thrips. Available from: <ext-link ext-link-type="uri" xlink:href="http://thrips.info/wiki/" xlink:type="simple">http://thrips.info/wiki/</ext-link> (Accessed 5 June 2013).</source></mixed-citation></ref><ref id="B49"><mixed-citation xmlns:xlink="http://www.w3.org/1999/xlink" xlink:type="simple"><person-group><name name-style="western"><surname>Pelikán</surname><given-names>J</given-names></name></person-group> (<year>1988</year>) <article-title>A new Irano-Turkmenian species of <italic>Bregmatothrips</italic> Hood, 1912.</article-title><source>Acta Entomologica Bohemoslovaca</source><volume>85</volume>: <fpage>464</fpage>-<lpage>468</lpage>.</mixed-citation></ref><ref id="B8"><mixed-citation xmlns:xlink="http://www.w3.org/1999/xlink" xlink:type="simple"><person-group><name name-style="western"><surname>Bhatti</surname><given-names>JS</given-names></name><name name-style="western"><surname>Alavi</surname><given-names>J</given-names></name><name name-style="western"><surname>zur</surname><given-names>Strassen R</given-names></name><name name-style="western"><surname>Telmadarraiy</surname><given-names>Z</given-names></name></person-group> (<year>2009a</year>) <source>Thysanoptera in Iran 1938–2007. An Overview. Parts 1 and 2. Thrips 7: 1–172; 8: 173–373.</source></mixed-citation></ref><ref id="B16"><mixed-citation xmlns:xlink="http://www.w3.org/1999/xlink" xlink:type="simple"><person-group><name name-style="western"><surname>Masumoto</surname><given-names>M</given-names></name><name name-style="western"><surname>Okajima</surname><given-names>S</given-names></name></person-group> (<year>2006</year>) <article-title>A revision of and key to the world species of <italic>Mycterothrips</italic> Trybom (Thysanoptera, Thripidae).</article-title><source>Zootaxa</source><volume>1261</volume>: <fpage>1</fpage>-<lpage>90</lpage>.</mixed-citation></ref></ref-list></tp:taxon-treatment>
