# Supplementary material for: An illustrated key to the genera of Thripinae (Thysanoptera, Thripidae) from Iran
Source: Zookeys. 2013 Jul 18;(317):27–52. doi: 10.3897/zookeys.317.5447 (PMC3744137; doi:10.3897/zookeys.317.5447)
Supplement: XML Treatment for Chaetanaphothrips [file zookeys.317.5447-treatment5.xml]

<!DOCTYPE tp:taxon-treatment
  PUBLIC "-//TaxonX//DTD Taxonomic Treatment Publishing DTD v0 20100105//EN" "tax-treatment-NSO.dtd">
<tp:taxon-treatment xmlns:tp="http://www.plazi.org/taxpub"><tp:treatment-meta><mixed-citation publication-type="journal"><person-group><name><surname>Mirab-balou</surname><given-names>Majid</given-names></name><name><surname>Minaei</surname><given-names>Kambiz</given-names></name><name><surname>Chen</surname><given-names>Xue-Xin</given-names></name></person-group><article-title>An illustrated key to the genera of Thripinae (Thysanoptera, Thripidae) from Iran</article-title><source>Zookeys</source><day>18</day><month>7</month><year>2013</year><volume>2013</volume><issue>317</issue><fpage>27</fpage><lpage>52</lpage><pub-id pub-id-type="doi">10.3897/zookeys.317.5447</pub-id></mixed-citation></tp:treatment-meta><tp:nomenclature><tp:taxon-name>
                            <tp:taxon-name-part taxon-name-part-type="genus">Chaetanaphothrips</tp:taxon-name-part>
                        </tp:taxon-name><tp:taxon-authority>Priesner</tp:taxon-authority></tp:nomenclature><tp:treatment-sec sec-type="Remarks"><title>Remarks.</title><p>This is an Asian leaf-living genus (<xref ref-type="bibr" rid="B51">Pitkin 1977</xref>), and now includes 20 species (<xref ref-type="bibr" rid="B55">ThripsWiki 2013</xref>). Several of these are widespread around the world, and are considered pests on their host plants. <italic><tp:taxon-name>Chaetanaphothrips theiperdus</tp:taxon-name></italic> is a pest of tea in Java and Peninsular Malaysia; <italic><tp:taxon-name>Chaetanaphothrips leeuweni</tp:taxon-name></italic> (Karny), <italic><tp:taxon-name>Chaetanaphothrips orchidii</tp:taxon-name></italic> (Moulton) and <italic><tp:taxon-name>Chaetanaphothrips signipennis</tp:taxon-name></italic> (Bagnall) are pests of Bananas in some tropical countries (<xref ref-type="bibr" rid="B14">Kudô 1985</xref>, <xref ref-type="bibr" rid="B36">Mound and Marullo 1996</xref>); <italic><tp:taxon-name>Chaetanaphothrips orchidii</tp:taxon-name></italic> is a most widely distributed polyphagous species and is also recorded as a pest of some ornamental plants in greenhouses in Europe and North America (<xref ref-type="bibr" rid="B14">Kudô 1985</xref>, <xref ref-type="bibr" rid="B38">Mound and Ng 2009</xref>). Species of this genus may be distinguished from other <tp:taxon-name>Thripinae</tp:taxon-name> by the presence of modified spiracles on abdominal tergite VIII. This genus was reported from Iran by <xref ref-type="bibr" rid="B12">Esmaili (1983)</xref>, based on an undetermined species (<italic><tp:taxon-name>Chaetanaphothrips</tp:taxon-name></italic> sp.) noted as pest of citrus fruits in Iran.</p></tp:treatment-sec><ref-list><ref id="B51"><mixed-citation xmlns:xlink="http://www.w3.org/1999/xlink" xlink:type="simple"><person-group><name name-style="western"><surname>Pitkin</surname><given-names>BR</given-names></name></person-group> (<year>1977</year>) <article-title>A revision of the genus <italic>Chaetanaphothrips</italic> Priesner (Thysanoptera: Thripidae).</article-title><source>Bulletin of Entomological Research</source><volume>67</volume>: <fpage>599</fpage>-<lpage>605</lpage>. doi: <ext-link ext-link-type="uri" xlink:href="http://dx.doi.org/10.1017/S0007485300006969" xlink:type="simple">10.1017/S0007485300006969</ext-link></mixed-citation></ref><ref id="B55"><mixed-citation xmlns:xlink="http://www.w3.org/1999/xlink" xlink:type="simple"><person-group><name name-style="western"><surname>ThripsWiki</surname><given-names/></name></person-group> (<year>2013</year>) <source>ThripsWiki - providing information on the World’s thrips. Available from: <ext-link ext-link-type="uri" xlink:href="http://thrips.info/wiki/" xlink:type="simple">http://thrips.info/wiki/</ext-link> (Accessed 5 June 2013).</source></mixed-citation></ref><ref id="B14"><mixed-citation xmlns:xlink="http://www.w3.org/1999/xlink" xlink:type="simple"><person-group><name name-style="western"><surname>Kudô</surname><given-names>I</given-names></name></person-group> (<year>1985</year>) <article-title>The Japanese species of the genus <italic>Chaetanaphothrips</italic> Priesner (Thysanoptera, Thripidae).</article-title><source>Kontyû, Tokyo</source><volume>53</volume> (<issue>2</issue>): <fpage>311</fpage>-<lpage>328</lpage>.</mixed-citation></ref><ref id="B36"><mixed-citation xmlns:xlink="http://www.w3.org/1999/xlink" xlink:type="simple"><person-group><name name-style="western"><surname>Mound</surname><given-names>LA</given-names></name><name name-style="western"><surname>Marullo</surname><given-names>R</given-names></name></person-group> (<year>1996</year>) <article-title>The Thrips of central and south America: An introduction (Insecta: Thysanoptera).</article-title><source>Memoirs on Entomology, International</source><volume>6</volume>: <fpage>1</fpage>-<lpage>487</lpage>.</mixed-citation></ref><ref id="B38"><mixed-citation xmlns:xlink="http://www.w3.org/1999/xlink" xlink:type="simple"><person-group><name name-style="western"><surname>Mound</surname><given-names>LA</given-names></name><name name-style="western"><surname>Ng</surname><given-names>YF</given-names></name></person-group> (<year>2009</year>) <article-title>An illustrated key to the genera of Thripinae (Thysanoptera) from South East Asia.</article-title><source>Zootaxa</source><volume>2265</volume>: <fpage>27</fpage>-<lpage>47</lpage>.</mixed-citation></ref><ref id="B12"><mixed-citation xmlns:xlink="http://www.w3.org/1999/xlink" xlink:type="simple"><person-group><name name-style="western"><surname>Esmaili</surname><given-names>M</given-names></name></person-group> (<year>1983</year>) <article-title>Important pests of fruit trees.</article-title><publisher-name>Sepehr Publishing Center</publisher-name>, <publisher-loc>Tehran</publisher-loc><lpage>578</lpage> pp.</mixed-citation></ref></ref-list></tp:taxon-treatment>
