# Supplementary material for: An illustrated key to the genera of Thripinae (Thysanoptera, Thripidae) from Iran
Source: Zookeys. 2013 Jul 18;(317):27–52. doi: 10.3897/zookeys.317.5447 (PMC3744137; doi:10.3897/zookeys.317.5447)
Supplement: XML Treatment for Chirothrips [file zookeys.317.5447-treatment6.xml]

<!DOCTYPE tp:taxon-treatment
  PUBLIC "-//TaxonX//DTD Taxonomic Treatment Publishing DTD v0 20100105//EN" "tax-treatment-NSO.dtd">
<tp:taxon-treatment xmlns:tp="http://www.plazi.org/taxpub"><tp:treatment-meta><mixed-citation publication-type="journal"><person-group><name><surname>Mirab-balou</surname><given-names>Majid</given-names></name><name><surname>Minaei</surname><given-names>Kambiz</given-names></name><name><surname>Chen</surname><given-names>Xue-Xin</given-names></name></person-group><article-title>An illustrated key to the genera of Thripinae (Thysanoptera, Thripidae) from Iran</article-title><source>Zookeys</source><day>18</day><month>7</month><year>2013</year><volume>2013</volume><issue>317</issue><fpage>27</fpage><lpage>52</lpage><pub-id pub-id-type="doi">10.3897/zookeys.317.5447</pub-id></mixed-citation></tp:treatment-meta><tp:nomenclature><tp:taxon-name>
                            <tp:taxon-name-part taxon-name-part-type="genus">Chirothrips</tp:taxon-name-part>
                        </tp:taxon-name><tp:taxon-authority>Haliday</tp:taxon-authority></tp:nomenclature><tp:treatment-sec sec-type="Remarks"><title>Remarks.</title><p>Species of this genus breed only in the flowers of grasses and are readily recognized from the shape of the head, pronotum, fore legs and antennae. This genus includes 53 species in the world (<xref ref-type="bibr" rid="B55">ThripsWiki 2013</xref>). Six species in <italic><tp:taxon-name>Chirothrips</tp:taxon-name></italic> and two species in <italic><tp:taxon-name>Agrostothrips</tp:taxon-name></italic> Hood have been reported from Iran (<xref ref-type="bibr" rid="B8">Bhatti et al. 2009a</xref>) but subsquentley <xref ref-type="bibr" rid="B22">Minaei and Mound (2010)</xref> considered <italic><tp:taxon-name>Agrostothrips</tp:taxon-name></italic> as a synonym of <italic><tp:taxon-name>Chirothrips</tp:taxon-name></italic> and five species and one species-group (<italic>manicatus</italic> group) have been recognized in this country. A key also to the <italic><tp:taxon-name>Chirothrips</tp:taxon-name></italic> species from Iran was given by <xref ref-type="bibr" rid="B22">Minaei and Mound (2010)</xref>.</p></tp:treatment-sec><ref-list><ref id="B55"><mixed-citation xmlns:xlink="http://www.w3.org/1999/xlink" xlink:type="simple"><person-group><name name-style="western"><surname>ThripsWiki</surname><given-names/></name></person-group> (<year>2013</year>) <source>ThripsWiki - providing information on the World’s thrips. Available from: <ext-link ext-link-type="uri" xlink:href="http://thrips.info/wiki/" xlink:type="simple">http://thrips.info/wiki/</ext-link> (Accessed 5 June 2013).</source></mixed-citation></ref><ref id="B8"><mixed-citation xmlns:xlink="http://www.w3.org/1999/xlink" xlink:type="simple"><person-group><name name-style="western"><surname>Bhatti</surname><given-names>JS</given-names></name><name name-style="western"><surname>Alavi</surname><given-names>J</given-names></name><name name-style="western"><surname>zur</surname><given-names>Strassen R</given-names></name><name name-style="western"><surname>Telmadarraiy</surname><given-names>Z</given-names></name></person-group> (<year>2009a</year>) <source>Thysanoptera in Iran 1938–2007. An Overview. Parts 1 and 2. Thrips 7: 1–172; 8: 173–373.</source></mixed-citation></ref><ref id="B22"><mixed-citation xmlns:xlink="http://www.w3.org/1999/xlink" xlink:type="simple"><person-group><name name-style="western"><surname>Minaei</surname><given-names>K</given-names></name><name name-style="western"><surname>Mound</surname><given-names>LA</given-names></name></person-group> (<year>2010</year>) <article-title>Grass-flower thrips of the genus <italic>Chirothrips</italic> (Thysanoptera: Thripidae), with a key to species from Iran.</article-title><source>Zootaxa</source><volume>2411</volume>: <fpage>33</fpage>-<lpage>43</lpage>.</mixed-citation></ref></ref-list></tp:taxon-treatment>
