# Supplementary material for: An illustrated key to the genera of Thripinae (Thysanoptera, Thripidae) from Iran
Source: Zookeys. 2013 Jul 18;(317):27–52. doi: 10.3897/zookeys.317.5447 (PMC3744137; doi:10.3897/zookeys.317.5447)
Supplement: XML Treatment for Chirothrips maximi [file zookeys.317.5447-treatment7.xml]

<!DOCTYPE tp:taxon-treatment
  PUBLIC "-//TaxonX//DTD Taxonomic Treatment Publishing DTD v0 20100105//EN" "tax-treatment-NSO.dtd">
<tp:taxon-treatment xmlns:tp="http://www.plazi.org/taxpub"><tp:treatment-meta><mixed-citation publication-type="journal"><person-group><name><surname>Mirab-balou</surname><given-names>Majid</given-names></name><name><surname>Minaei</surname><given-names>Kambiz</given-names></name><name><surname>Chen</surname><given-names>Xue-Xin</given-names></name></person-group><article-title>An illustrated key to the genera of Thripinae (Thysanoptera, Thripidae) from Iran</article-title><source>Zookeys</source><day>18</day><month>7</month><year>2013</year><volume>2013</volume><issue>317</issue><fpage>27</fpage><lpage>52</lpage><pub-id pub-id-type="doi">10.3897/zookeys.317.5447</pub-id></mixed-citation></tp:treatment-meta><tp:nomenclature><tp:taxon-name>
                            <tp:taxon-name-part taxon-name-part-type="genus">Chirothrips</tp:taxon-name-part>
                            <tp:taxon-name-part taxon-name-part-type="species">maximi</tp:taxon-name-part>
                        </tp:taxon-name><tp:taxon-authority>Ananthakrishnan</tp:taxon-authority></tp:nomenclature><tp:treatment-sec sec-type="Remarks"><title>Remarks.</title><p>This speciesis here recorded from Iran for the first time, based on one apterous male.Hamedan province: Hamedan, Qahavand, from <italic><tp:taxon-name>Salvia nemorosa</tp:taxon-name></italic> (<tp:taxon-name>Lamiaceae</tp:taxon-name>), 20.viii.2010, coll. M. Mirab-balou (in ZJUH). The male of this speciesis easily distinguished from other species of <italic><tp:taxon-name>Chirothrips</tp:taxon-name></italic> by having small pore plates on abdominal sternite III and IV.</p><!--PageBreak--><!--PageBreak--></tp:treatment-sec></tp:taxon-treatment>
