# Supplementary material for: An illustrated key to the genera of Thripinae (Thysanoptera, Thripidae) from Iran
Source: Zookeys. 2013 Jul 18;(317):27–52. doi: 10.3897/zookeys.317.5447 (PMC3744137; doi:10.3897/zookeys.317.5447)
Supplement: XML Treatment for Drepanothrips [file zookeys.317.5447-treatment9.xml]

<!DOCTYPE tp:taxon-treatment
  PUBLIC "-//TaxonX//DTD Taxonomic Treatment Publishing DTD v0 20100105//EN" "tax-treatment-NSO.dtd">
<tp:taxon-treatment xmlns:tp="http://www.plazi.org/taxpub"><tp:treatment-meta><mixed-citation publication-type="journal"><person-group><name><surname>Mirab-balou</surname><given-names>Majid</given-names></name><name><surname>Minaei</surname><given-names>Kambiz</given-names></name><name><surname>Chen</surname><given-names>Xue-Xin</given-names></name></person-group><article-title>An illustrated key to the genera of Thripinae (Thysanoptera, Thripidae) from Iran</article-title><source>Zookeys</source><day>18</day><month>7</month><year>2013</year><volume>2013</volume><issue>317</issue><fpage>27</fpage><lpage>52</lpage><pub-id pub-id-type="doi">10.3897/zookeys.317.5447</pub-id></mixed-citation></tp:treatment-meta><tp:nomenclature><tp:taxon-name>
                            <tp:taxon-name-part taxon-name-part-type="genus">Drepanothrips</tp:taxon-name-part>
                        </tp:taxon-name><tp:taxon-authority>Uzel</tp:taxon-authority></tp:nomenclature><tp:treatment-sec sec-type="Remarks"><title>Remarks.</title><p>This monobasic genus is included in <italic><tp:taxon-name>Scirtothrips</tp:taxon-name></italic> genus-group (<xref ref-type="bibr" rid="B40">Mound and Palmer 1981a</xref>; <xref ref-type="bibr" rid="B17">Masumoto and Okajima 2007</xref>). <italic><tp:taxon-name>Drepanothrips reuteri</tp:taxon-name></italic> Uzel is easily recognized from other Iranian genera by precense of the 6-segmented antennae. It is known as a pest of grapes in some areas (<xref ref-type="bibr" rid="B47">Mound et al. 1976</xref>; <xref ref-type="bibr" rid="B18">Masumoto 2010</xref>).</p></tp:treatment-sec><ref-list><ref id="B40"><mixed-citation xmlns:xlink="http://www.w3.org/1999/xlink" xlink:type="simple"><person-group><name name-style="western"><surname>Mound</surname><given-names>LA</given-names></name><name name-style="western"><surname>Palmer</surname><given-names>JM</given-names></name></person-group> (<year>1981a</year>) <article-title>Phylogenetic relationships between some genera of Thripidae (Thysanoptera).</article-title><source>Entomologica Scandinavica</source><volume>15</volume>: <fpage>153</fpage>-<lpage>17</lpage>.</mixed-citation></ref><ref id="B17"><mixed-citation xmlns:xlink="http://www.w3.org/1999/xlink" xlink:type="simple"><person-group><name name-style="western"><surname>Masumoto</surname><given-names>M</given-names></name><name name-style="western"><surname>Okajima</surname><given-names>S</given-names></name></person-group> (<year>2007</year>) <article-title>The genus <italic>Scirtothrips</italic> Shull (Insecta: Thysanoptera: Thripidae) and three related genera in Japan.</article-title><source>Zootaxa</source><volume>1552</volume>: <fpage>1</fpage>-<lpage>33</lpage>.</mixed-citation></ref><ref id="B47"><mixed-citation xmlns:xlink="http://www.w3.org/1999/xlink" xlink:type="simple"><person-group><name name-style="western"><surname>Mound</surname><given-names>LA</given-names></name><name name-style="western"><surname>Morrison</surname><given-names>GD</given-names></name><name name-style="western"><surname>Pitkin</surname><given-names>BR</given-names></name><name name-style="western"><surname>Palmer</surname><given-names>JM</given-names></name></person-group> (<year>1976</year>) <article-title>Thysanoptera.</article-title><source>Handbooks for the Identification of British Insects</source><volume>1</volume> (<issue>11</issue>): <fpage>1</fpage>-<lpage>79</lpage>.</mixed-citation></ref><ref id="B18"><mixed-citation xmlns:xlink="http://www.w3.org/1999/xlink" xlink:type="simple"><person-group><name name-style="western"><surname>Masumoto</surname><given-names>M</given-names></name></person-group> (<year>2010</year>) <article-title>Key to genera of the subfamily Thripinae (Thysanoptera: Thripidae) associated with Japanese plant quarantine.</article-title><source>Research Bulletin of Plant Protection Japan</source><volume>46</volume>: <fpage>25</fpage>-<lpage>59</lpage>.</mixed-citation></ref></ref-list></tp:taxon-treatment>
