# Supplementary material for: An illustrated key to the genera of Thripinae (Thysanoptera, Thripidae) from Iran
Source: Zookeys. 2013 Jul 18;(317):27–52. doi: 10.3897/zookeys.317.5447 (PMC3744137; doi:10.3897/zookeys.317.5447)
Supplement: XML Treatment for Eremiothrips [file zookeys.317.5447-treatment10.xml]

<!DOCTYPE tp:taxon-treatment
  PUBLIC "-//TaxonX//DTD Taxonomic Treatment Publishing DTD v0 20100105//EN" "tax-treatment-NSO.dtd">
<tp:taxon-treatment xmlns:tp="http://www.plazi.org/taxpub"><tp:treatment-meta><mixed-citation publication-type="journal"><person-group><name><surname>Mirab-balou</surname><given-names>Majid</given-names></name><name><surname>Minaei</surname><given-names>Kambiz</given-names></name><name><surname>Chen</surname><given-names>Xue-Xin</given-names></name></person-group><article-title>An illustrated key to the genera of Thripinae (Thysanoptera, Thripidae) from Iran</article-title><source>Zookeys</source><day>18</day><month>7</month><year>2013</year><volume>2013</volume><issue>317</issue><fpage>27</fpage><lpage>52</lpage><pub-id pub-id-type="doi">10.3897/zookeys.317.5447</pub-id></mixed-citation></tp:treatment-meta><tp:nomenclature><tp:taxon-name>
                            <tp:taxon-name-part taxon-name-part-type="genus">Eremiothrips</tp:taxon-name-part>
                        </tp:taxon-name><tp:taxon-authority>Priesner</tp:taxon-authority></tp:nomenclature><tp:treatment-sec sec-type="Remarks"><title>Remarks.</title><p>This genus with 18 species (<xref ref-type="bibr" rid="B55">ThripsWiki 2013</xref>) is included in <italic><tp:taxon-name>Anaphothrips</tp:taxon-name></italic> genus-group (<xref ref-type="bibr" rid="B37">Mound and Masumoto 2009</xref>). <xref ref-type="bibr" rid="B6">Bhatti et al. (2003)</xref> published a catalogue of the <italic><tp:taxon-name>Eremiothrips</tp:taxon-name></italic> in Iran with key for separating the nine species of this genus. Recognition of species of <italic><tp:taxon-name>Eremiothrips</tp:taxon-name></italic> based on females is extremely difficult, since the general appearance and fine structural details of females are very similar in related species. However, males can be assigned readily to species because of distinctive structural features (<xref ref-type="bibr" rid="B6">Bhatti et al. 2003</xref>). In Iran, the genus includes 12 species (<xref ref-type="bibr" rid="B9">Bhatti et al. 2009b</xref>, <xref ref-type="bibr" rid="B53">Ramezani et al. 2009</xref>, <xref ref-type="bibr" rid="B19">Minaei 2012a</xref>) and a key to Iranian <italic><tp:taxon-name>Eremiothrips</tp:taxon-name></italic> based on the male sex is available (<xref ref-type="bibr" rid="B19">Minaei 2012a</xref>).</p></tp:treatment-sec><ref-list><ref id="B55"><mixed-citation xmlns:xlink="http://www.w3.org/1999/xlink" xlink:type="simple"><person-group><name name-style="western"><surname>ThripsWiki</surname><given-names/></name></person-group> (<year>2013</year>) <source>ThripsWiki - providing information on the World’s thrips. Available from: <ext-link ext-link-type="uri" xlink:href="http://thrips.info/wiki/" xlink:type="simple">http://thrips.info/wiki/</ext-link> (Accessed 5 June 2013).</source></mixed-citation></ref><ref id="B37"><mixed-citation xmlns:xlink="http://www.w3.org/1999/xlink" xlink:type="simple"><person-group><name name-style="western"><surname>Mound</surname><given-names>LA</given-names></name><name name-style="western"><surname>Masumoto</surname><given-names>M</given-names></name></person-group> (<year>2009</year>) <article-title>Australian Thripinae of the <italic>Anaphothrips</italic> genus-group (Thysanoptera), with three new genera and thirty-three new species.</article-title><source>Zootaxa</source><volume>2042</volume>: <fpage>1</fpage>-<lpage>76</lpage>.</mixed-citation></ref><ref id="B6"><mixed-citation xmlns:xlink="http://www.w3.org/1999/xlink" xlink:type="simple"><person-group><name name-style="western"><surname>Bhatti</surname><given-names>JS</given-names></name></person-group> (<year>2003</year>) <article-title>The genera <italic>Tenothrips</italic> and <italic>Ewartithrips</italic> (Terebrantia: Thripidae) and pigmented facets of eye in some Terebrantia. Thrips No.</article-title><volume>2</volume>: <fpage>1</fpage>-<lpage>10</lpage>.</mixed-citation></ref><ref id="B9"><mixed-citation xmlns:xlink="http://www.w3.org/1999/xlink" xlink:type="simple"><person-group><name name-style="western"><surname>Bhatti</surname><given-names>JS</given-names></name><name name-style="western"><surname>Bagheri</surname><given-names>S</given-names></name><name name-style="western"><surname>Ramezani</surname><given-names>L</given-names></name></person-group> (<year>2009b</year>) <article-title><italic>Eremiothrips zurstrasseni</italic>, new species, from Khuzestan province in Iran (Insecta: Terebrantia: Thripidae).</article-title><source>Thrips</source><volume>10</volume>: <fpage>1</fpage>-<lpage>23</lpage>.</mixed-citation></ref><ref id="B53"><mixed-citation xmlns:xlink="http://www.w3.org/1999/xlink" xlink:type="simple"><person-group><name name-style="western"><surname>Ramezani</surname><given-names>L</given-names></name><name name-style="western"><surname>Bhatti</surname><given-names>JS</given-names></name><name name-style="western"><surname>Mossadegh</surname><given-names>MS</given-names></name><name name-style="western"><surname>Soleimannejadian</surname><given-names>E</given-names></name></person-group> (<year>2009</year>) <article-title>Discovery of <italic>Eremiothrips similis</italic> in Iran, with a catalogue of species of <italic>Eremiothrips</italic> in Iran (Insecta: Terebrantia: Thripidae).</article-title><source>Thrips</source><volume>11</volume>: <fpage>1</fpage>-<lpage>18</lpage>.</mixed-citation></ref><ref id="B19"><mixed-citation xmlns:xlink="http://www.w3.org/1999/xlink" xlink:type="simple"><person-group><name name-style="western"><surname>Minaei</surname><given-names>K</given-names></name></person-group> (<year>2012a</year>) <article-title>The genus <italic>Eremiothrips</italic> (Thysanoptera: Thripidae) in Iran, with one new species.</article-title><source>Zootaxa</source><volume>3349</volume>: <fpage>56</fpage>-<lpage>62</lpage>.</mixed-citation></ref></ref-list></tp:taxon-treatment>
