# Supplementary material for: An illustrated key to the genera of Thripinae (Thysanoptera, Thripidae) from Iran
Source: Zookeys. 2013 Jul 18;(317):27–52. doi: 10.3897/zookeys.317.5447 (PMC3744137; doi:10.3897/zookeys.317.5447)
Supplement: XML Treatment for Ficothrips [file zookeys.317.5447-treatment13.xml]

<!DOCTYPE tp:taxon-treatment
  PUBLIC "-//TaxonX//DTD Taxonomic Treatment Publishing DTD v0 20100105//EN" "tax-treatment-NSO.dtd">
<tp:taxon-treatment xmlns:tp="http://www.plazi.org/taxpub"><tp:treatment-meta><mixed-citation publication-type="journal"><person-group><name><surname>Mirab-balou</surname><given-names>Majid</given-names></name><name><surname>Minaei</surname><given-names>Kambiz</given-names></name><name><surname>Chen</surname><given-names>Xue-Xin</given-names></name></person-group><article-title>An illustrated key to the genera of Thripinae (Thysanoptera, Thripidae) from Iran</article-title><source>Zookeys</source><day>18</day><month>7</month><year>2013</year><volume>2013</volume><issue>317</issue><fpage>27</fpage><lpage>52</lpage><pub-id pub-id-type="doi">10.3897/zookeys.317.5447</pub-id></mixed-citation></tp:treatment-meta><tp:nomenclature><tp:taxon-name>
                            <tp:taxon-name-part taxon-name-part-type="genus">Ficothrips</tp:taxon-name-part>
                        </tp:taxon-name><tp:taxon-authority>Minaei</tp:taxon-authority></tp:nomenclature><tp:treatment-sec sec-type="Remarks"><title>Remarks.</title><p>This genus originally described from Iran with only one species, <italic><tp:taxon-name>Ficothrips moundi</tp:taxon-name></italic> (<xref ref-type="bibr" rid="B20">Minaei 2012b</xref>). This monobasic genus is superficially similar to <italic><tp:taxon-name>Scolothrips</tp:taxon-name></italic> or <italic><tp:taxon-name>Parascolothrips</tp:taxon-name></italic>. Morphologically, <italic><tp:taxon-name>Ficothrips</tp:taxon-name></italic> is interesting because simultaneously bears two charchter states that have been evolved rarely in <tp:taxon-name>Thripidae</tp:taxon-name>: nine antennal segments and severall long setae on the pronotum. The species was collected on fig leaves infested by <italic><tp:taxon-name>Eotetranychus hirsti</tp:taxon-name></italic> Pritchard and Baker (<tp:taxon-name>Acari</tp:taxon-name>, <tp:taxon-name>Tetranychidae</tp:taxon-name>) and the low density of species suggest that it may be a predator on that mite (<xref ref-type="bibr" rid="B20">Minaei 2012b</xref>).</p></tp:treatment-sec><ref-list><ref id="B20"><mixed-citation xmlns:xlink="http://www.w3.org/1999/xlink" xlink:type="simple"><person-group><name name-style="western"><surname>Minaei</surname><given-names>K</given-names></name></person-group> (<year>2012b</year>) <article-title><italic>Ficothrips</italic>, a new genus of Thripinae Thysanoptera from Iran.</article-title><source>Zootaxa</source><volume>3361</volume>: <fpage>63</fpage>–<lpage>68</lpage>.</mixed-citation></ref></ref-list></tp:taxon-treatment>
