# Supplementary material for: An illustrated key to the genera of Thripinae (Thysanoptera, Thripidae) from Iran
Source: Zookeys. 2013 Jul 18;(317):27–52. doi: 10.3897/zookeys.317.5447 (PMC3744137; doi:10.3897/zookeys.317.5447)
Supplement: XML Treatment for Florithrips [file zookeys.317.5447-treatment14.xml]

<!DOCTYPE tp:taxon-treatment
  PUBLIC "-//TaxonX//DTD Taxonomic Treatment Publishing DTD v0 20100105//EN" "tax-treatment-NSO.dtd">
<tp:taxon-treatment xmlns:tp="http://www.plazi.org/taxpub"><tp:treatment-meta><mixed-citation publication-type="journal"><person-group><name><surname>Mirab-balou</surname><given-names>Majid</given-names></name><name><surname>Minaei</surname><given-names>Kambiz</given-names></name><name><surname>Chen</surname><given-names>Xue-Xin</given-names></name></person-group><article-title>An illustrated key to the genera of Thripinae (Thysanoptera, Thripidae) from Iran</article-title><source>Zookeys</source><day>18</day><month>7</month><year>2013</year><volume>2013</volume><issue>317</issue><fpage>27</fpage><lpage>52</lpage><pub-id pub-id-type="doi">10.3897/zookeys.317.5447</pub-id></mixed-citation></tp:treatment-meta><tp:nomenclature><tp:taxon-name>
                            <tp:taxon-name-part taxon-name-part-type="genus">Florithrips</tp:taxon-name-part>
                        </tp:taxon-name><tp:taxon-authority>Bhatti</tp:taxon-authority></tp:nomenclature><tp:treatment-sec sec-type="Remarks"><title>Remarks.</title><p>This genus includes two species in the world (<xref ref-type="bibr" rid="B55">ThripsWiki 2013</xref>), of these <italic><tp:taxon-name>Florithrips traegardhi</tp:taxon-name></italic> was recorded from Iran on the base of a few specimens collected on corn and wheat in Khozestan Province (<xref ref-type="bibr" rid="B54">Ramezani et al. 2012</xref>). Leaf damage to cereal crops is recorded for this species (<xref ref-type="bibr" rid="B35">Mound and Kibby 1998</xref>).</p></tp:treatment-sec><ref-list><ref id="B55"><mixed-citation xmlns:xlink="http://www.w3.org/1999/xlink" xlink:type="simple"><person-group><name name-style="western"><surname>ThripsWiki</surname><given-names/></name></person-group> (<year>2013</year>) <source>ThripsWiki - providing information on the World’s thrips. Available from: <ext-link ext-link-type="uri" xlink:href="http://thrips.info/wiki/" xlink:type="simple">http://thrips.info/wiki/</ext-link> (Accessed 5 June 2013).</source></mixed-citation></ref><ref id="B54"><mixed-citation xmlns:xlink="http://www.w3.org/1999/xlink" xlink:type="simple"><person-group><name name-style="western"><surname>Ramezani</surname><given-names>L</given-names></name><name name-style="western"><surname>Mossadegh</surname><given-names>MS</given-names></name><name name-style="western"><surname>Soleimannejadian</surname><given-names>E</given-names></name><name name-style="western"><surname>Bagheri</surname><given-names>S</given-names></name><name name-style="western"><surname>Minaei</surname><given-names>K</given-names></name></person-group> (<year>2012</year>) <article-title>The first report of the genus and species of <italic>Florithrips tragardhi</italic> (Thysanoptera: Thripidae) from Iran.</article-title><source>Journal of Entomological Society of Iran</source><volume>31</volume>: <fpage>101</fpage>–<lpage>103</lpage>. <comment>[in Persian]</comment></mixed-citation></ref><ref id="B35"><mixed-citation xmlns:xlink="http://www.w3.org/1999/xlink" xlink:type="simple"><person-group><name name-style="western"><surname>Mound</surname><given-names>LA</given-names></name><name name-style="western"><surname>Kibby</surname><given-names>G</given-names></name></person-group> (<year>1998</year>) <source>Thysanoptera: An Identification Guide. 2nd Ed. CABI, Oxford and New York, 70 pages.</source></mixed-citation></ref></ref-list></tp:taxon-treatment>
