# Supplementary material for: An illustrated key to the genera of Thripinae (Thysanoptera, Thripidae) from Iran
Source: Zookeys. 2013 Jul 18;(317):27–52. doi: 10.3897/zookeys.317.5447 (PMC3744137; doi:10.3897/zookeys.317.5447)
Supplement: XML Treatment for Limothrips [file zookeys.317.5447-treatment17.xml]

<!DOCTYPE tp:taxon-treatment
  PUBLIC "-//TaxonX//DTD Taxonomic Treatment Publishing DTD v0 20100105//EN" "tax-treatment-NSO.dtd">
<tp:taxon-treatment xmlns:tp="http://www.plazi.org/taxpub"><tp:treatment-meta><mixed-citation publication-type="journal"><person-group><name><surname>Mirab-balou</surname><given-names>Majid</given-names></name><name><surname>Minaei</surname><given-names>Kambiz</given-names></name><name><surname>Chen</surname><given-names>Xue-Xin</given-names></name></person-group><article-title>An illustrated key to the genera of Thripinae (Thysanoptera, Thripidae) from Iran</article-title><source>Zookeys</source><day>18</day><month>7</month><year>2013</year><volume>2013</volume><issue>317</issue><fpage>27</fpage><lpage>52</lpage><pub-id pub-id-type="doi">10.3897/zookeys.317.5447</pub-id></mixed-citation></tp:treatment-meta><tp:nomenclature><tp:taxon-name>
                            <tp:taxon-name-part taxon-name-part-type="genus">Limothrips</tp:taxon-name-part>
                        </tp:taxon-name><tp:taxon-authority>Haliday</tp:taxon-authority></tp:nomenclature><tp:treatment-sec sec-type="Remarks"><title>Remarks.</title><p>This western Palaearctic genus includes eight species (<xref ref-type="bibr" rid="B55">ThripsWiki 2013</xref>), of which four species have been reported from Iran (<xref ref-type="bibr" rid="B8">Bhatti et al. 2009a</xref>). Females of this genus can be distinguished easily from other genera of <tp:taxon-name>Thripinae</tp:taxon-name> by having abdominal tergite X with short, stout, spine-like median setae (<xref ref-type="bibr" rid="B57">zur Strassen 2003a</xref>, <xref ref-type="bibr" rid="B18">Masumoto 2010</xref>).</p><p><italic><tp:taxon-name>Limothrips cerealium</tp:taxon-name></italic> Haliday is here recorded from Iran for the first time, based on one apterous female: Azarbaijan-e-Sharghi province: Tabriz, Miyaneh, from harvested wheat, <italic><tp:taxon-name>Triticum aestivum</tp:taxon-name></italic> L. (<tp:taxon-name>Poaceae</tp:taxon-name>), 26.vi.2009, M. Mirab-balou, (in ZJUH).</p><p>This species is distinguished from other species by tarsi 1-segmented, absence of ocelli, and antennal segments III and IV with simple sensoria. This European pest of cereal crops is now widespread throughout the temperate and subtropical areas of the world. Adults are usuallymacropterous, but apterae have been recorded from Sardinia (<xref ref-type="bibr" rid="B13">Karny 1914</xref>) and Corsica (<xref ref-type="bibr" rid="B39">Mound and Palmer 1973</xref>), and now from Iran.</p></tp:treatment-sec><ref-list><ref id="B55"><mixed-citation xmlns:xlink="http://www.w3.org/1999/xlink" xlink:type="simple"><person-group><name name-style="western"><surname>ThripsWiki</surname><given-names/></name></person-group> (<year>2013</year>) <source>ThripsWiki - providing information on the World’s thrips. Available from: <ext-link ext-link-type="uri" xlink:href="http://thrips.info/wiki/" xlink:type="simple">http://thrips.info/wiki/</ext-link> (Accessed 5 June 2013).</source></mixed-citation></ref><ref id="B8"><mixed-citation xmlns:xlink="http://www.w3.org/1999/xlink" xlink:type="simple"><person-group><name name-style="western"><surname>Bhatti</surname><given-names>JS</given-names></name><name name-style="western"><surname>Alavi</surname><given-names>J</given-names></name><name name-style="western"><surname>zur</surname><given-names>Strassen R</given-names></name><name name-style="western"><surname>Telmadarraiy</surname><given-names>Z</given-names></name></person-group> (<year>2009a</year>) <source>Thysanoptera in Iran 1938–2007. An Overview. Parts 1 and 2. Thrips 7: 1–172; 8: 173–373.</source></mixed-citation></ref><ref id="B57"><mixed-citation xmlns:xlink="http://www.w3.org/1999/xlink" xlink:type="simple"><person-group><name name-style="western"><surname>zur Strassen</surname><given-names>R</given-names></name></person-group> (<year>2003a</year>) <article-title>Die terebranten Thysanopteren Europas und des Mittelmeer-Gebietes.</article-title><source>Die Tierwelt Deutschlands</source><volume>74</volume>: <fpage>1</fpage>-<lpage>271</lpage>.</mixed-citation></ref><ref id="B18"><mixed-citation xmlns:xlink="http://www.w3.org/1999/xlink" xlink:type="simple"><person-group><name name-style="western"><surname>Masumoto</surname><given-names>M</given-names></name></person-group> (<year>2010</year>) <article-title>Key to genera of the subfamily Thripinae (Thysanoptera: Thripidae) associated with Japanese plant quarantine.</article-title><source>Research Bulletin of Plant Protection Japan</source><volume>46</volume>: <fpage>25</fpage>-<lpage>59</lpage>.</mixed-citation></ref><ref id="B13"><mixed-citation xmlns:xlink="http://www.w3.org/1999/xlink" xlink:type="simple"><person-group><name name-style="western"><surname>Karny</surname><given-names>H</given-names></name></person-group> (<year>1914</year>) <article-title>Beitrag zur Thysanopteren fauna des Mediterrangebietes.</article-title><source>Verhandlungen der Zoologische Botanisches Gesellschaft</source><volume>64</volume>: <fpage>50</fpage>-<lpage>60</lpage>.</mixed-citation></ref><ref id="B39"><mixed-citation xmlns:xlink="http://www.w3.org/1999/xlink" xlink:type="simple"><person-group><name name-style="western"><surname>Mound</surname><given-names>LA</given-names></name><name name-style="western"><surname>Palmer</surname><given-names>JM</given-names></name></person-group> (<year>1973</year>) <article-title>Notes on Thysanoptera from Israel.</article-title><source>Entomologist’s Monthly Magazine</source><volume>109</volume>: <fpage>102</fpage>-<lpage>106</lpage>.</mixed-citation></ref></ref-list></tp:taxon-treatment>
