# Supplementary material for: An illustrated key to the genera of Thripinae (Thysanoptera, Thripidae) from Iran
Source: Zookeys. 2013 Jul 18;(317):27–52. doi: 10.3897/zookeys.317.5447 (PMC3744137; doi:10.3897/zookeys.317.5447)
Supplement: XML Treatment for Megalurothrips [file zookeys.317.5447-treatment18.xml]

<!DOCTYPE tp:taxon-treatment
  PUBLIC "-//TaxonX//DTD Taxonomic Treatment Publishing DTD v0 20100105//EN" "tax-treatment-NSO.dtd">
<tp:taxon-treatment xmlns:tp="http://www.plazi.org/taxpub"><tp:treatment-meta><mixed-citation publication-type="journal"><person-group><name><surname>Mirab-balou</surname><given-names>Majid</given-names></name><name><surname>Minaei</surname><given-names>Kambiz</given-names></name><name><surname>Chen</surname><given-names>Xue-Xin</given-names></name></person-group><article-title>An illustrated key to the genera of Thripinae (Thysanoptera, Thripidae) from Iran</article-title><source>Zookeys</source><day>18</day><month>7</month><year>2013</year><volume>2013</volume><issue>317</issue><fpage>27</fpage><lpage>52</lpage><pub-id pub-id-type="doi">10.3897/zookeys.317.5447</pub-id></mixed-citation></tp:treatment-meta><tp:nomenclature><tp:taxon-name>
                            <tp:taxon-name-part taxon-name-part-type="genus">Megalurothrips</tp:taxon-name-part>
                        </tp:taxon-name><tp:taxon-authority>Bagnall</tp:taxon-authority></tp:nomenclature><tp:treatment-sec sec-type="Remarks"><title>Remarks.</title><p>Thirteen species are included in this genus (<xref ref-type="bibr" rid="B55">ThripsWiki 2013</xref>), all breeding in the flowers of <tp:taxon-name>Fabaceae</tp:taxon-name> some as pests of cultivated legumes (<xref ref-type="bibr" rid="B18">Masumoto 2010</xref>). Recently, <italic><tp:taxon-name>Megalurothrips distalis</tp:taxon-name></italic> (Karny) was recorded from Iran (<xref ref-type="bibr" rid="B27">Mirab-balou and Chen 2011b</xref>). The members of this genus all have a pair of dorso-apical setae on the first antennal segment, and abdominal tergite VIII with many scattered microtrichia anterior to the spiracles (<xref ref-type="bibr" rid="B38">Mound and Ng 2009</xref>).</p></tp:treatment-sec><ref-list><ref id="B55"><mixed-citation xmlns:xlink="http://www.w3.org/1999/xlink" xlink:type="simple"><person-group><name name-style="western"><surname>ThripsWiki</surname><given-names/></name></person-group> (<year>2013</year>) <source>ThripsWiki - providing information on the World’s thrips. Available from: <ext-link ext-link-type="uri" xlink:href="http://thrips.info/wiki/" xlink:type="simple">http://thrips.info/wiki/</ext-link> (Accessed 5 June 2013).</source></mixed-citation></ref><ref id="B18"><mixed-citation xmlns:xlink="http://www.w3.org/1999/xlink" xlink:type="simple"><person-group><name name-style="western"><surname>Masumoto</surname><given-names>M</given-names></name></person-group> (<year>2010</year>) <article-title>Key to genera of the subfamily Thripinae (Thysanoptera: Thripidae) associated with Japanese plant quarantine.</article-title><source>Research Bulletin of Plant Protection Japan</source><volume>46</volume>: <fpage>25</fpage>-<lpage>59</lpage>.</mixed-citation></ref><ref id="B27"><mixed-citation xmlns:xlink="http://www.w3.org/1999/xlink" xlink:type="simple"><person-group><name name-style="western"><surname>Mirab-balou</surname><given-names>M</given-names></name><name name-style="western"><surname>Chen</surname><given-names>XX</given-names></name></person-group> (<year>2011b</year>) <article-title>The <italic>Megalurothrips</italic> genus-group in Iran (Thysanoptera: Thripidae).</article-title><source>Munis Entomology and Zoology</source><volume>6</volume> (<issue>2</issue>): <fpage>944</fpage>-<lpage>952</lpage>.</mixed-citation></ref><ref id="B38"><mixed-citation xmlns:xlink="http://www.w3.org/1999/xlink" xlink:type="simple"><person-group><name name-style="western"><surname>Mound</surname><given-names>LA</given-names></name><name name-style="western"><surname>Ng</surname><given-names>YF</given-names></name></person-group> (<year>2009</year>) <article-title>An illustrated key to the genera of Thripinae (Thysanoptera) from South East Asia.</article-title><source>Zootaxa</source><volume>2265</volume>: <fpage>27</fpage>-<lpage>47</lpage>.</mixed-citation></ref></ref-list></tp:taxon-treatment>
