# Supplementary material for: An illustrated key to the genera of Thripinae (Thysanoptera, Thripidae) from Iran
Source: Zookeys. 2013 Jul 18;(317):27–52. doi: 10.3897/zookeys.317.5447 (PMC3744137; doi:10.3897/zookeys.317.5447)
Supplement: XML Treatment for Mycterothrips [file zookeys.317.5447-treatment20.xml]

<!DOCTYPE tp:taxon-treatment
  PUBLIC "-//TaxonX//DTD Taxonomic Treatment Publishing DTD v0 20100105//EN" "tax-treatment-NSO.dtd">
<tp:taxon-treatment xmlns:tp="http://www.plazi.org/taxpub"><tp:treatment-meta><mixed-citation publication-type="journal"><person-group><name><surname>Mirab-balou</surname><given-names>Majid</given-names></name><name><surname>Minaei</surname><given-names>Kambiz</given-names></name><name><surname>Chen</surname><given-names>Xue-Xin</given-names></name></person-group><article-title>An illustrated key to the genera of Thripinae (Thysanoptera, Thripidae) from Iran</article-title><source>Zookeys</source><day>18</day><month>7</month><year>2013</year><volume>2013</volume><issue>317</issue><fpage>27</fpage><lpage>52</lpage><pub-id pub-id-type="doi">10.3897/zookeys.317.5447</pub-id></mixed-citation></tp:treatment-meta><tp:nomenclature><tp:taxon-name>
                            <tp:taxon-name-part taxon-name-part-type="genus">Mycterothrips</tp:taxon-name-part>
                        </tp:taxon-name><tp:taxon-authority>Trybom</tp:taxon-authority></tp:nomenclature><tp:treatment-sec sec-type="Remarks"><title>Remarks.</title><p>The 27 known species of <italic><tp:taxon-name>Mycterothrips</tp:taxon-name></italic> (<xref ref-type="bibr" rid="B55">ThripsWiki 2013</xref>) are leaf-feeding thrips, and some of them are associated with agricultural crops (<xref ref-type="bibr" rid="B16">Masumoto and Okajima 2006</xref>). An identification key to five species from Taiwan was provided by <xref ref-type="bibr" rid="B56">Wang (1999)</xref>, a key to seven species has been provided by <xref ref-type="bibr" rid="B57">zur Strassen (2003a)</xref>, and a key to 27 species by <xref ref-type="bibr" rid="B16">Masumoto and Okajima (2006)</xref>. Up to now, four species have been recorded from Iran, with two new species described recently (<xref ref-type="bibr" rid="B27">Mirab-balou et al. 2011b</xref>).</p><!--PageBreak--><!--PageBreak--></tp:treatment-sec><ref-list><ref id="B55"><mixed-citation xmlns:xlink="http://www.w3.org/1999/xlink" xlink:type="simple"><person-group><name name-style="western"><surname>ThripsWiki</surname><given-names/></name></person-group> (<year>2013</year>) <source>ThripsWiki - providing information on the World’s thrips. Available from: <ext-link ext-link-type="uri" xlink:href="http://thrips.info/wiki/" xlink:type="simple">http://thrips.info/wiki/</ext-link> (Accessed 5 June 2013).</source></mixed-citation></ref><ref id="B16"><mixed-citation xmlns:xlink="http://www.w3.org/1999/xlink" xlink:type="simple"><person-group><name name-style="western"><surname>Masumoto</surname><given-names>M</given-names></name><name name-style="western"><surname>Okajima</surname><given-names>S</given-names></name></person-group> (<year>2006</year>) <article-title>A revision of and key to the world species of <italic>Mycterothrips</italic> Trybom (Thysanoptera, Thripidae).</article-title><source>Zootaxa</source><volume>1261</volume>: <fpage>1</fpage>-<lpage>90</lpage>.</mixed-citation></ref><ref id="B56"><mixed-citation xmlns:xlink="http://www.w3.org/1999/xlink" xlink:type="simple"><person-group><name name-style="western"><surname>Wang</surname><given-names>CL</given-names></name></person-group> (<year>1999</year>) <article-title>The genus <italic>Mycterothrips</italic> Trybom (Thysanoptera: Thripidae) from Taiwan.</article-title><source>Chinese Journal of Entomology</source><volume>19</volume>: <fpage>229</fpage>-<lpage>238</lpage>.</mixed-citation></ref><ref id="B57"><mixed-citation xmlns:xlink="http://www.w3.org/1999/xlink" xlink:type="simple"><person-group><name name-style="western"><surname>zur Strassen</surname><given-names>R</given-names></name></person-group> (<year>2003a</year>) <article-title>Die terebranten Thysanopteren Europas und des Mittelmeer-Gebietes.</article-title><source>Die Tierwelt Deutschlands</source><volume>74</volume>: <fpage>1</fpage>-<lpage>271</lpage>.</mixed-citation></ref><ref id="B27"><mixed-citation xmlns:xlink="http://www.w3.org/1999/xlink" xlink:type="simple"><person-group><name name-style="western"><surname>Mirab-balou</surname><given-names>M</given-names></name><name name-style="western"><surname>Chen</surname><given-names>XX</given-names></name></person-group> (<year>2011b</year>) <article-title>The <italic>Megalurothrips</italic> genus-group in Iran (Thysanoptera: Thripidae).</article-title><source>Munis Entomology and Zoology</source><volume>6</volume> (<issue>2</issue>): <fpage>944</fpage>-<lpage>952</lpage>.</mixed-citation></ref></ref-list></tp:taxon-treatment>
