# Supplementary material for: An illustrated key to the genera of Thripinae (Thysanoptera, Thripidae) from Iran
Source: Zookeys. 2013 Jul 18;(317):27–52. doi: 10.3897/zookeys.317.5447 (PMC3744137; doi:10.3897/zookeys.317.5447)
Supplement: XML Treatment for Odontothrips [file zookeys.317.5447-treatment21.xml]

<!DOCTYPE tp:taxon-treatment
  PUBLIC "-//TaxonX//DTD Taxonomic Treatment Publishing DTD v0 20100105//EN" "tax-treatment-NSO.dtd">
<tp:taxon-treatment xmlns:tp="http://www.plazi.org/taxpub"><tp:treatment-meta><mixed-citation publication-type="journal"><person-group><name><surname>Mirab-balou</surname><given-names>Majid</given-names></name><name><surname>Minaei</surname><given-names>Kambiz</given-names></name><name><surname>Chen</surname><given-names>Xue-Xin</given-names></name></person-group><article-title>An illustrated key to the genera of Thripinae (Thysanoptera, Thripidae) from Iran</article-title><source>Zookeys</source><day>18</day><month>7</month><year>2013</year><volume>2013</volume><issue>317</issue><fpage>27</fpage><lpage>52</lpage><pub-id pub-id-type="doi">10.3897/zookeys.317.5447</pub-id></mixed-citation></tp:treatment-meta><tp:nomenclature><tp:taxon-name>
                            <tp:taxon-name-part taxon-name-part-type="genus">Odontothrips</tp:taxon-name-part>
                        </tp:taxon-name><tp:taxon-authority>Amyot &amp; Serville</tp:taxon-authority></tp:nomenclature><tp:treatment-sec sec-type="Remarks"><title>Remarks.</title><p>The 31 species of this genus (<xref ref-type="bibr" rid="B55">ThripsWiki 2013</xref>) are typical flower-living thrips, and most are associated with plants of the family <tp:taxon-name>Fabaceae</tp:taxon-name>. They can cause slight damage to the flowers, but only <italic><tp:taxon-name>Odontothrips confusus</tp:taxon-name></italic> is an important pest (<xref ref-type="bibr" rid="B50">Pitkin 1972</xref>). <italic><tp:taxon-name>Megalurothrips peculiaris</tp:taxon-name></italic> which sensorium base is similar to <italic><tp:taxon-name>Odontothrips</tp:taxon-name></italic>, and recorded from India and Bangladesh. This genus is included in the <italic><tp:taxon-name>Megalurothrips</tp:taxon-name></italic> genus-group (<xref ref-type="bibr" rid="B40">Mound and Palmer 1981a</xref>) and four species have been recorded from Iran (<xref ref-type="bibr" rid="B27">Mirab-balou and Chen 2011b</xref>). <italic><tp:taxon-name>Odontothrips confusus</tp:taxon-name></italic> Priesner is widely distributed in Iran, and populations are sometimes high on alfalfa, <italic><tp:taxon-name>Medicago sativa</tp:taxon-name></italic>.</p></tp:treatment-sec><ref-list><ref id="B55"><mixed-citation xmlns:xlink="http://www.w3.org/1999/xlink" xlink:type="simple"><person-group><name name-style="western"><surname>ThripsWiki</surname><given-names/></name></person-group> (<year>2013</year>) <source>ThripsWiki - providing information on the World’s thrips. Available from: <ext-link ext-link-type="uri" xlink:href="http://thrips.info/wiki/" xlink:type="simple">http://thrips.info/wiki/</ext-link> (Accessed 5 June 2013).</source></mixed-citation></ref><ref id="B50"><mixed-citation xmlns:xlink="http://www.w3.org/1999/xlink" xlink:type="simple"><person-group><name name-style="western"><surname>Pitkin</surname><given-names>BR</given-names></name></person-group> (<year>1972</year>) <article-title>A revision of the flower-living genus <italic>Odontothrips</italic> Amyot and Serville (Thysanoptera: Thripidae).</article-title><source>Bulletin of the British Museum (Natural History) (Entomology)</source><volume>26</volume>: <fpage>371</fpage>-<lpage>402</lpage>.</mixed-citation></ref><ref id="B40"><mixed-citation xmlns:xlink="http://www.w3.org/1999/xlink" xlink:type="simple"><person-group><name name-style="western"><surname>Mound</surname><given-names>LA</given-names></name><name name-style="western"><surname>Palmer</surname><given-names>JM</given-names></name></person-group> (<year>1981a</year>) <article-title>Phylogenetic relationships between some genera of Thripidae (Thysanoptera).</article-title><source>Entomologica Scandinavica</source><volume>15</volume>: <fpage>153</fpage>-<lpage>17</lpage>.</mixed-citation></ref><ref id="B27"><mixed-citation xmlns:xlink="http://www.w3.org/1999/xlink" xlink:type="simple"><person-group><name name-style="western"><surname>Mirab-balou</surname><given-names>M</given-names></name><name name-style="western"><surname>Chen</surname><given-names>XX</given-names></name></person-group> (<year>2011b</year>) <article-title>The <italic>Megalurothrips</italic> genus-group in Iran (Thysanoptera: Thripidae).</article-title><source>Munis Entomology and Zoology</source><volume>6</volume> (<issue>2</issue>): <fpage>944</fpage>-<lpage>952</lpage>.</mixed-citation></ref></ref-list></tp:taxon-treatment>
