# Supplementary material for: An illustrated key to the genera of Thripinae (Thysanoptera, Thripidae) from Iran
Source: Zookeys. 2013 Jul 18;(317):27–52. doi: 10.3897/zookeys.317.5447 (PMC3744137; doi:10.3897/zookeys.317.5447)
Supplement: XML Treatment for Parascolothrips [file zookeys.317.5447-treatment23.xml]

<!DOCTYPE tp:taxon-treatment
  PUBLIC "-//TaxonX//DTD Taxonomic Treatment Publishing DTD v0 20100105//EN" "tax-treatment-NSO.dtd">
<tp:taxon-treatment xmlns:tp="http://www.plazi.org/taxpub"><tp:treatment-meta><mixed-citation publication-type="journal"><person-group><name><surname>Mirab-balou</surname><given-names>Majid</given-names></name><name><surname>Minaei</surname><given-names>Kambiz</given-names></name><name><surname>Chen</surname><given-names>Xue-Xin</given-names></name></person-group><article-title>An illustrated key to the genera of Thripinae (Thysanoptera, Thripidae) from Iran</article-title><source>Zookeys</source><day>18</day><month>7</month><year>2013</year><volume>2013</volume><issue>317</issue><fpage>27</fpage><lpage>52</lpage><pub-id pub-id-type="doi">10.3897/zookeys.317.5447</pub-id></mixed-citation></tp:treatment-meta><tp:nomenclature><tp:taxon-name>
                            <tp:taxon-name-part taxon-name-part-type="genus">Parascolothrips</tp:taxon-name-part>
                        </tp:taxon-name><tp:taxon-authority>Mound</tp:taxon-authority></tp:nomenclature><tp:treatment-sec sec-type="Remarks"><title>Remarks.</title><p>This monobasic genus with one predatory species, <italic><tp:taxon-name>Parascolothrips priesneri</tp:taxon-name></italic> Mound, has been reported from Iraq (<xref ref-type="bibr" rid="B42">Mound 1967</xref>, <xref ref-type="bibr" rid="B55">ThripsWiki 2013</xref>). <xref ref-type="bibr" rid="B42">Mound (1967)</xref> described the species from Iraq with three pairs of posteromarginal setae on sternites II–VI, but in Iranian specimens, there are three pairs of setae on sternite II and four pairs on sternites III–VI.</p></tp:treatment-sec><ref-list><ref id="B42"><mixed-citation xmlns:xlink="http://www.w3.org/1999/xlink" xlink:type="simple"><person-group><name name-style="western"><surname>Mound</surname><given-names>LA</given-names></name></person-group> (<year>1967</year>) <article-title>A new genus and species of Thysanoptera predatory on mites in Iraq.</article-title><source>Bulletin of Entomological Research</source><volume>57</volume> (<issue>1</issue>): <fpage>315</fpage>-<lpage>319</lpage>. doi: <ext-link ext-link-type="uri" xlink:href="http://dx.doi.org/10.1017/S0007485300050021" xlink:type="simple">10.1017/S0007485300050021</ext-link></mixed-citation></ref><ref id="B55"><mixed-citation xmlns:xlink="http://www.w3.org/1999/xlink" xlink:type="simple"><person-group><name name-style="western"><surname>ThripsWiki</surname><given-names/></name></person-group> (<year>2013</year>) <source>ThripsWiki - providing information on the World’s thrips. Available from: <ext-link ext-link-type="uri" xlink:href="http://thrips.info/wiki/" xlink:type="simple">http://thrips.info/wiki/</ext-link> (Accessed 5 June 2013).</source></mixed-citation></ref></ref-list></tp:taxon-treatment>
