# Supplementary material for: An illustrated key to the genera of Thripinae (Thysanoptera, Thripidae) from Iran
Source: Zookeys. 2013 Jul 18;(317):27–52. doi: 10.3897/zookeys.317.5447 (PMC3744137; doi:10.3897/zookeys.317.5447)
Supplement: XML Treatment for Scirtothrips [file zookeys.317.5447-treatment27.xml]

<!DOCTYPE tp:taxon-treatment
  PUBLIC "-//TaxonX//DTD Taxonomic Treatment Publishing DTD v0 20100105//EN" "tax-treatment-NSO.dtd">
<tp:taxon-treatment xmlns:tp="http://www.plazi.org/taxpub"><tp:treatment-meta><mixed-citation publication-type="journal"><person-group><name><surname>Mirab-balou</surname><given-names>Majid</given-names></name><name><surname>Minaei</surname><given-names>Kambiz</given-names></name><name><surname>Chen</surname><given-names>Xue-Xin</given-names></name></person-group><article-title>An illustrated key to the genera of Thripinae (Thysanoptera, Thripidae) from Iran</article-title><source>Zookeys</source><day>18</day><month>7</month><year>2013</year><volume>2013</volume><issue>317</issue><fpage>27</fpage><lpage>52</lpage><pub-id pub-id-type="doi">10.3897/zookeys.317.5447</pub-id></mixed-citation></tp:treatment-meta><tp:nomenclature><tp:taxon-name>
                            <tp:taxon-name-part taxon-name-part-type="genus">Scirtothrips</tp:taxon-name-part>
                        </tp:taxon-name><tp:taxon-authority>Shull</tp:taxon-authority></tp:nomenclature><tp:treatment-sec sec-type="Remarks"><title>Remarks.</title><p>The genus <italic><tp:taxon-name>Scirtothrips</tp:taxon-name></italic> currently includes 103 species (<xref ref-type="bibr" rid="B55">ThripsWiki 2013</xref>), and two of these have been recorded from Iran (<xref ref-type="bibr" rid="B8">Bhatti et al. 2009a</xref>). It includes several important pest species (<xref ref-type="bibr" rid="B41">Mound and Palmer 1981b</xref>, <xref ref-type="bibr" rid="B31">Mirab-balou et al. 2012b</xref>). The report of <italic><tp:taxon-name>Scirtothrips citri</tp:taxon-name></italic> (Moulton) from Iran has not been accepted (<xref ref-type="bibr" rid="B11">Bhatti and zur Strassen 2009</xref>).</p></tp:treatment-sec><ref-list><ref id="B55"><mixed-citation xmlns:xlink="http://www.w3.org/1999/xlink" xlink:type="simple"><person-group><name name-style="western"><surname>ThripsWiki</surname><given-names/></name></person-group> (<year>2013</year>) <source>ThripsWiki - providing information on the World’s thrips. Available from: <ext-link ext-link-type="uri" xlink:href="http://thrips.info/wiki/" xlink:type="simple">http://thrips.info/wiki/</ext-link> (Accessed 5 June 2013).</source></mixed-citation></ref><ref id="B8"><mixed-citation xmlns:xlink="http://www.w3.org/1999/xlink" xlink:type="simple"><person-group><name name-style="western"><surname>Bhatti</surname><given-names>JS</given-names></name><name name-style="western"><surname>Alavi</surname><given-names>J</given-names></name><name name-style="western"><surname>zur</surname><given-names>Strassen R</given-names></name><name name-style="western"><surname>Telmadarraiy</surname><given-names>Z</given-names></name></person-group> (<year>2009a</year>) <source>Thysanoptera in Iran 1938–2007. An Overview. Parts 1 and 2. Thrips 7: 1–172; 8: 173–373.</source></mixed-citation></ref><ref id="B41"><mixed-citation xmlns:xlink="http://www.w3.org/1999/xlink" xlink:type="simple"><person-group><name name-style="western"><surname>Mound</surname><given-names>LA</given-names></name><name name-style="western"><surname>Palmer</surname><given-names>JM</given-names></name></person-group> (<year>1981b</year>) <article-title>Identfication, distribution, and host-plants of the pest species of <italic>Scirtothrips</italic> (Thysanoptera: Thripidae).</article-title><source>Bulletin of Entomological Research</source><volume>71</volume>: <fpage>467</fpage>-<lpage>479</lpage>. doi: <ext-link ext-link-type="uri" xlink:href="http://dx.doi.org/10.1017/S0007485300008488" xlink:type="simple">10.1017/S0007485300008488</ext-link></mixed-citation></ref><ref id="B31"><mixed-citation xmlns:xlink="http://www.w3.org/1999/xlink" xlink:type="simple"><person-group><name name-style="western"><surname>Mirab-balou</surname><given-names>M</given-names></name><name name-style="western"><surname>Tong</surname><given-names>XL</given-names></name><name name-style="western"><surname>Chen</surname><given-names>XX</given-names></name></person-group> (<year>2012b</year>) <article-title>A new species of <italic>Scirtothrips</italic> infesting <italic>Ginkgo biloba</italic> in eastern China.</article-title><source>Journal of Insect Science</source><volume>12</volume> (<issue>117</issue>): <fpage>1</fpage>-<lpage>7</lpage>. doi: <ext-link ext-link-type="uri" xlink:href="http://dx.doi.org/10.1673/031.012.11701" xlink:type="simple">10.1673/031.012.11701</ext-link></mixed-citation></ref><ref id="B11"><mixed-citation xmlns:xlink="http://www.w3.org/1999/xlink" xlink:type="simple"><person-group><name name-style="western"><surname>Bhatti</surname><given-names>JS</given-names></name><name name-style="western"><surname>zur Strassen</surname><given-names>R</given-names></name></person-group> (<year>2009</year>) <source>Scientific names of species of Thysanoptera found in Iran. In: Bhatti JS, Alavi J, zur Strassen R, Telmadarraiy Z (2009) Thysanoptera in Iran 1938–2007. An Overview. Parts 1 and 2. 7–82.</source></mixed-citation></ref></ref-list></tp:taxon-treatment>
