# Supplementary material for: An illustrated key to the genera of Thripinae (Thysanoptera, Thripidae) from Iran
Source: Zookeys. 2013 Jul 18;(317):27–52. doi: 10.3897/zookeys.317.5447 (PMC3744137; doi:10.3897/zookeys.317.5447)
Supplement: XML Treatment for Scolothrips [file zookeys.317.5447-treatment28.xml]

<!DOCTYPE tp:taxon-treatment
  PUBLIC "-//TaxonX//DTD Taxonomic Treatment Publishing DTD v0 20100105//EN" "tax-treatment-NSO.dtd">
<tp:taxon-treatment xmlns:tp="http://www.plazi.org/taxpub"><tp:treatment-meta><mixed-citation publication-type="journal"><person-group><name><surname>Mirab-balou</surname><given-names>Majid</given-names></name><name><surname>Minaei</surname><given-names>Kambiz</given-names></name><name><surname>Chen</surname><given-names>Xue-Xin</given-names></name></person-group><article-title>An illustrated key to the genera of Thripinae (Thysanoptera, Thripidae) from Iran</article-title><source>Zookeys</source><day>18</day><month>7</month><year>2013</year><volume>2013</volume><issue>317</issue><fpage>27</fpage><lpage>52</lpage><pub-id pub-id-type="doi">10.3897/zookeys.317.5447</pub-id></mixed-citation></tp:treatment-meta><tp:nomenclature><tp:taxon-name>
                            <tp:taxon-name-part taxon-name-part-type="genus">Scolothrips</tp:taxon-name-part>
                        </tp:taxon-name><tp:taxon-authority>Hinds</tp:taxon-authority></tp:nomenclature><tp:treatment-sec sec-type="Remarks"><title>Remarks.</title><p>Species of the genus <italic><tp:taxon-name>Scolothrips</tp:taxon-name></italic> are well known as predators of mites on the leaves of plants. The genus is easy to recognize by the presence of six pairs of very long setae on the pronotum, and the fore wings with dark bands, although recognition of species within the genus has remained difficult (<xref ref-type="bibr" rid="B45">Mound 2011b</xref>). Currently 16 species are recognized (<xref ref-type="bibr" rid="B55">ThripsWiki 2013</xref>), of which three are reported from Iran (<xref ref-type="bibr" rid="B8">Bhatti et al. 2009a</xref>); but the report of <italic><tp:taxon-name>Scolothrips sexmaculatus</tp:taxon-name></italic> (Pergande) from Iran has not been accepted (<xref ref-type="bibr" rid="B11">Bhatti and zur Strassen 2009</xref>).</p></tp:treatment-sec><ref-list><ref id="B45"><mixed-citation xmlns:xlink="http://www.w3.org/1999/xlink" xlink:type="simple"><person-group><name name-style="western"><surname>Mound</surname><given-names>LA</given-names></name></person-group> (<year>2011b</year>) <article-title>Species recognition in the genus <italic>Scolothrips</italic> (Thysanoptera, Thripidae), predators of leaf-feeding mites.</article-title><source>Zootaxa</source><volume>2797</volume>: <fpage>45</fpage>-<lpage>53</lpage>.</mixed-citation></ref><ref id="B55"><mixed-citation xmlns:xlink="http://www.w3.org/1999/xlink" xlink:type="simple"><person-group><name name-style="western"><surname>ThripsWiki</surname><given-names/></name></person-group> (<year>2013</year>) <source>ThripsWiki - providing information on the World’s thrips. Available from: <ext-link ext-link-type="uri" xlink:href="http://thrips.info/wiki/" xlink:type="simple">http://thrips.info/wiki/</ext-link> (Accessed 5 June 2013).</source></mixed-citation></ref><ref id="B8"><mixed-citation xmlns:xlink="http://www.w3.org/1999/xlink" xlink:type="simple"><person-group><name name-style="western"><surname>Bhatti</surname><given-names>JS</given-names></name><name name-style="western"><surname>Alavi</surname><given-names>J</given-names></name><name name-style="western"><surname>zur</surname><given-names>Strassen R</given-names></name><name name-style="western"><surname>Telmadarraiy</surname><given-names>Z</given-names></name></person-group> (<year>2009a</year>) <source>Thysanoptera in Iran 1938–2007. An Overview. Parts 1 and 2. Thrips 7: 1–172; 8: 173–373.</source></mixed-citation></ref><ref id="B11"><mixed-citation xmlns:xlink="http://www.w3.org/1999/xlink" xlink:type="simple"><person-group><name name-style="western"><surname>Bhatti</surname><given-names>JS</given-names></name><name name-style="western"><surname>zur Strassen</surname><given-names>R</given-names></name></person-group> (<year>2009</year>) <source>Scientific names of species of Thysanoptera found in Iran. In: Bhatti JS, Alavi J, zur Strassen R, Telmadarraiy Z (2009) Thysanoptera in Iran 1938–2007. An Overview. Parts 1 and 2. 7–82.</source></mixed-citation></ref></ref-list></tp:taxon-treatment>
