# Supplementary material for: An illustrated key to the genera of Thripinae (Thysanoptera, Thripidae) from Iran
Source: Zookeys. 2013 Jul 18;(317):27–52. doi: 10.3897/zookeys.317.5447 (PMC3744137; doi:10.3897/zookeys.317.5447)
Supplement: XML Treatment for Sitothrips [file zookeys.317.5447-treatment29.xml]

<!DOCTYPE tp:taxon-treatment
  PUBLIC "-//TaxonX//DTD Taxonomic Treatment Publishing DTD v0 20100105//EN" "tax-treatment-NSO.dtd">
<tp:taxon-treatment xmlns:tp="http://www.plazi.org/taxpub"><tp:treatment-meta><mixed-citation publication-type="journal"><person-group><name><surname>Mirab-balou</surname><given-names>Majid</given-names></name><name><surname>Minaei</surname><given-names>Kambiz</given-names></name><name><surname>Chen</surname><given-names>Xue-Xin</given-names></name></person-group><article-title>An illustrated key to the genera of Thripinae (Thysanoptera, Thripidae) from Iran</article-title><source>Zookeys</source><day>18</day><month>7</month><year>2013</year><volume>2013</volume><issue>317</issue><fpage>27</fpage><lpage>52</lpage><pub-id pub-id-type="doi">10.3897/zookeys.317.5447</pub-id></mixed-citation></tp:treatment-meta><tp:nomenclature><tp:taxon-name>
                            <tp:taxon-name-part taxon-name-part-type="genus">Sitothrips</tp:taxon-name-part>
                        </tp:taxon-name><tp:taxon-authority>Priesner</tp:taxon-authority></tp:nomenclature><tp:treatment-sec sec-type="Remarks"><title>Remarks.</title><p>This genus includes four species (<xref ref-type="bibr" rid="B55">ThripsWiki 2013</xref>) of which <italic><tp:taxon-name>Sitothrips arabicus</tp:taxon-name></italic> Priesner has been recorded from Iran (<xref ref-type="bibr" rid="B8">Bhatti et al. 2009a</xref>, <xref ref-type="bibr" rid="B26">Mirab-balou and Chen 2011a</xref>). This genus is included in the <italic><tp:taxon-name>Frankliniella</tp:taxon-name></italic> genus-group (<xref ref-type="bibr" rid="B40">Mound and Palmer 1981a</xref>). It is distinguished from other members of this group by lack of long setae on the anterior margin of the pronotum, the meso- and metathoracic furcae both without a spinula, the maxillary palps 2-segmented, and the fore tarsi with two small teeth (one at the apex of the tarsus, the other at the end of the first segment) (<xref ref-type="bibr" rid="B26">Mirab-balou and Chen 2011a</xref>). A key to three species of <italic><tp:taxon-name>Sitothrips</tp:taxon-name></italic> is available in <xref ref-type="bibr" rid="B57">zur Strassen (2003a)</xref>. In some parts of Iran, like as Golestan province, <italic><tp:taxon-name>Sitothrips arabicus</tp:taxon-name></italic> is largely present on wheat and barley (<xref ref-type="bibr" rid="B1">Alavi et al. 2007</xref>)</p><!--PageBreak--></tp:treatment-sec><ref-list><ref id="B55"><mixed-citation xmlns:xlink="http://www.w3.org/1999/xlink" xlink:type="simple"><person-group><name name-style="western"><surname>ThripsWiki</surname><given-names/></name></person-group> (<year>2013</year>) <source>ThripsWiki - providing information on the World’s thrips. Available from: <ext-link ext-link-type="uri" xlink:href="http://thrips.info/wiki/" xlink:type="simple">http://thrips.info/wiki/</ext-link> (Accessed 5 June 2013).</source></mixed-citation></ref><ref id="B8"><mixed-citation xmlns:xlink="http://www.w3.org/1999/xlink" xlink:type="simple"><person-group><name name-style="western"><surname>Bhatti</surname><given-names>JS</given-names></name><name name-style="western"><surname>Alavi</surname><given-names>J</given-names></name><name name-style="western"><surname>zur</surname><given-names>Strassen R</given-names></name><name name-style="western"><surname>Telmadarraiy</surname><given-names>Z</given-names></name></person-group> (<year>2009a</year>) <source>Thysanoptera in Iran 1938–2007. An Overview. Parts 1 and 2. Thrips 7: 1–172; 8: 173–373.</source></mixed-citation></ref><ref id="B26"><mixed-citation xmlns:xlink="http://www.w3.org/1999/xlink" xlink:type="simple"><person-group><name name-style="western"><surname>Mirab-balou</surname><given-names>M</given-names></name><name name-style="western"><surname>Chen</surname><given-names>XX</given-names></name></person-group> (<year>2011a</year>) <article-title>Iranian Thripinae with ctenidia laterally on the abdominal tergites (Thysanoptera: Thripidae).</article-title><source>Natura Montenegrina</source><volume>10</volume> (<issue>4</issue>): <fpage>435</fpage>-<lpage>466</lpage>.</mixed-citation></ref><ref id="B40"><mixed-citation xmlns:xlink="http://www.w3.org/1999/xlink" xlink:type="simple"><person-group><name name-style="western"><surname>Mound</surname><given-names>LA</given-names></name><name name-style="western"><surname>Palmer</surname><given-names>JM</given-names></name></person-group> (<year>1981a</year>) <article-title>Phylogenetic relationships between some genera of Thripidae (Thysanoptera).</article-title><source>Entomologica Scandinavica</source><volume>15</volume>: <fpage>153</fpage>-<lpage>17</lpage>.</mixed-citation></ref><ref id="B57"><mixed-citation xmlns:xlink="http://www.w3.org/1999/xlink" xlink:type="simple"><person-group><name name-style="western"><surname>zur Strassen</surname><given-names>R</given-names></name></person-group> (<year>2003a</year>) <article-title>Die terebranten Thysanopteren Europas und des Mittelmeer-Gebietes.</article-title><source>Die Tierwelt Deutschlands</source><volume>74</volume>: <fpage>1</fpage>-<lpage>271</lpage>.</mixed-citation></ref><ref id="B1"><mixed-citation xmlns:xlink="http://www.w3.org/1999/xlink" xlink:type="simple"><person-group><name name-style="western"><surname>Alavi</surname><given-names>J</given-names></name><name name-style="western"><surname>zur</surname><given-names>Strassen R</given-names></name><name name-style="western"><surname>Bagherani</surname><given-names>N</given-names></name></person-group> (<year>2007</year>) <article-title>Thrips (Thysanoptera) species associated with wheat and barley in Golestan province.</article-title><source>Journal of Entomological Society of Iran</source><volume>27</volume> (<issue>1</issue>): <fpage>1</fpage>-<lpage>28</lpage>.</mixed-citation></ref></ref-list></tp:taxon-treatment>
