# Supplementary material for: An illustrated key to the genera of Thripinae (Thysanoptera, Thripidae) from Iran
Source: Zookeys. 2013 Jul 18;(317):27–52. doi: 10.3897/zookeys.317.5447 (PMC3744137; doi:10.3897/zookeys.317.5447)
Supplement: XML Treatment for Tenothrips [file zookeys.317.5447-treatment35.xml]

<!DOCTYPE tp:taxon-treatment
  PUBLIC "-//TaxonX//DTD Taxonomic Treatment Publishing DTD v0 20100105//EN" "tax-treatment-NSO.dtd">
<tp:taxon-treatment xmlns:tp="http://www.plazi.org/taxpub"><tp:treatment-meta><mixed-citation publication-type="journal"><person-group><name><surname>Mirab-balou</surname><given-names>Majid</given-names></name><name><surname>Minaei</surname><given-names>Kambiz</given-names></name><name><surname>Chen</surname><given-names>Xue-Xin</given-names></name></person-group><article-title>An illustrated key to the genera of Thripinae (Thysanoptera, Thripidae) from Iran</article-title><source>Zookeys</source><day>18</day><month>7</month><year>2013</year><volume>2013</volume><issue>317</issue><fpage>27</fpage><lpage>52</lpage><pub-id pub-id-type="doi">10.3897/zookeys.317.5447</pub-id></mixed-citation></tp:treatment-meta><tp:nomenclature><tp:taxon-name>
                            <tp:taxon-name-part taxon-name-part-type="genus">Tenothrips</tp:taxon-name-part>
                        </tp:taxon-name><tp:taxon-authority>Bhatti</tp:taxon-authority></tp:nomenclature><tp:treatment-sec sec-type="Remarks"><title>Remarks.</title><p>This genus includes 19 flower-living species in the world (<xref ref-type="bibr" rid="B55">ThripsWiki 2013</xref>), of which <!--PageBreak--><italic><tp:taxon-name>Tenothrips frici</tp:taxon-name></italic> (Uzel), is widespread around the world in warm temperate areas (<xref ref-type="bibr" rid="B36">Mound and Marullo 1996</xref>; <xref ref-type="bibr" rid="B33">Mirab-balou and Tong 2013</xref>). <xref ref-type="bibr" rid="B6">Bhatti (2003)</xref> reviewed this genus, listing 19 species. Four species are reported from Iran (<xref ref-type="bibr" rid="B8">Bhatti et al. 2009a</xref>), especially on the plant family <tp:taxon-name>Asteraceae</tp:taxon-name>, and <italic><tp:taxon-name>Tenothrips frici</tp:taxon-name></italic> is widely distributed in this country.</p></tp:treatment-sec><ref-list><ref id="B55"><mixed-citation xmlns:xlink="http://www.w3.org/1999/xlink" xlink:type="simple"><person-group><name name-style="western"><surname>ThripsWiki</surname><given-names/></name></person-group> (<year>2013</year>) <source>ThripsWiki - providing information on the World’s thrips. Available from: <ext-link ext-link-type="uri" xlink:href="http://thrips.info/wiki/" xlink:type="simple">http://thrips.info/wiki/</ext-link> (Accessed 5 June 2013).</source></mixed-citation></ref><ref id="B36"><mixed-citation xmlns:xlink="http://www.w3.org/1999/xlink" xlink:type="simple"><person-group><name name-style="western"><surname>Mound</surname><given-names>LA</given-names></name><name name-style="western"><surname>Marullo</surname><given-names>R</given-names></name></person-group> (<year>1996</year>) <article-title>The Thrips of central and south America: An introduction (Insecta: Thysanoptera).</article-title><source>Memoirs on Entomology, International</source><volume>6</volume>: <fpage>1</fpage>-<lpage>487</lpage>.</mixed-citation></ref><ref id="B33"><mixed-citation xmlns:xlink="http://www.w3.org/1999/xlink" xlink:type="simple"><person-group><name name-style="western"><surname>Mirab-balou</surname><given-names>M</given-names></name><name name-style="western"><surname>Tong</surname><given-names>XL</given-names></name></person-group> (<year>2013</year>) <article-title>A new record for China of <italic>Tenothrips frici</italic>.</article-title><source>Iranian Journal of Entomology</source><volume>3</volume>: <fpage>9</fpage>-<lpage>13</lpage>.</mixed-citation></ref><ref id="B6"><mixed-citation xmlns:xlink="http://www.w3.org/1999/xlink" xlink:type="simple"><person-group><name name-style="western"><surname>Bhatti</surname><given-names>JS</given-names></name></person-group> (<year>2003</year>) <article-title>The genera <italic>Tenothrips</italic> and <italic>Ewartithrips</italic> (Terebrantia: Thripidae) and pigmented facets of eye in some Terebrantia. Thrips No.</article-title><volume>2</volume>: <fpage>1</fpage>-<lpage>10</lpage>.</mixed-citation></ref><ref id="B8"><mixed-citation xmlns:xlink="http://www.w3.org/1999/xlink" xlink:type="simple"><person-group><name name-style="western"><surname>Bhatti</surname><given-names>JS</given-names></name><name name-style="western"><surname>Alavi</surname><given-names>J</given-names></name><name name-style="western"><surname>zur</surname><given-names>Strassen R</given-names></name><name name-style="western"><surname>Telmadarraiy</surname><given-names>Z</given-names></name></person-group> (<year>2009a</year>) <source>Thysanoptera in Iran 1938–2007. An Overview. Parts 1 and 2. Thrips 7: 1–172; 8: 173–373.</source></mixed-citation></ref></ref-list></tp:taxon-treatment>
