# Supplementary material for: An illustrated key to the genera of Thripinae (Thysanoptera, Thripidae) from Iran
Source: Zookeys. 2013 Jul 18;(317):27–52. doi: 10.3897/zookeys.317.5447 (PMC3744137; doi:10.3897/zookeys.317.5447)
Supplement: XML Treatment for Thrips [file zookeys.317.5447-treatment36.xml]

<!DOCTYPE tp:taxon-treatment
  PUBLIC "-//TaxonX//DTD Taxonomic Treatment Publishing DTD v0 20100105//EN" "tax-treatment-NSO.dtd">
<tp:taxon-treatment xmlns:tp="http://www.plazi.org/taxpub"><tp:treatment-meta><mixed-citation publication-type="journal"><person-group><name><surname>Mirab-balou</surname><given-names>Majid</given-names></name><name><surname>Minaei</surname><given-names>Kambiz</given-names></name><name><surname>Chen</surname><given-names>Xue-Xin</given-names></name></person-group><article-title>An illustrated key to the genera of Thripinae (Thysanoptera, Thripidae) from Iran</article-title><source>Zookeys</source><day>18</day><month>7</month><year>2013</year><volume>2013</volume><issue>317</issue><fpage>27</fpage><lpage>52</lpage><pub-id pub-id-type="doi">10.3897/zookeys.317.5447</pub-id></mixed-citation></tp:treatment-meta><tp:nomenclature><tp:taxon-name>
                            <tp:taxon-name-part taxon-name-part-type="genus">Thrips</tp:taxon-name-part>
                        </tp:taxon-name><tp:taxon-authority>Linnaeus</tp:taxon-authority></tp:nomenclature><tp:treatment-sec sec-type="Remarks"><title>Remarks.</title><p>This genus includes about 280 species in the world and is the largest genus in the <tp:taxon-name>Thripinae</tp:taxon-name> (<xref ref-type="bibr" rid="B55">ThripsWiki 2013</xref>), and includes 29 species in Iran (<xref ref-type="bibr" rid="B30">Mirab-balou et al. 2012a</xref>; <xref ref-type="bibr" rid="B21">Minaei 2012c</xref>). The genus shows extensive diversity in most parts of the world except the Neotropical region, and includes many species of economic importance (<xref ref-type="bibr" rid="B4">Bhatti 1980</xref>). Several species of <italic><tp:taxon-name>Thrips</tp:taxon-name></italic> are considered crop pests in various parts of the world, such as <italic><tp:taxon-name>Thrips angusticeps</tp:taxon-name></italic> Uzel, <italic><tp:taxon-name>Thrips flavus</tp:taxon-name></italic> Schrank, <italic><tp:taxon-name>Thrips hawaiiensis</tp:taxon-name></italic> (Morgan), <italic><tp:taxon-name>Thrips meridionalis</tp:taxon-name></italic> Priesner, and <italic><tp:taxon-name>Thrips tabaci</tp:taxon-name></italic> Lindeman (<xref ref-type="bibr" rid="B34">Moritz et al. 2001</xref>). The latter species is well known as the most important pest of onion crops, greenhouses and ornamental plants in Iran (<xref ref-type="bibr" rid="B26">Mirab-balou and Chen 2011a</xref>, <xref ref-type="bibr" rid="B31">Mirab-balou et al. 2012b</xref>), and is a vector of some Tospovirus diseases on plants.</p></tp:treatment-sec><ref-list><ref id="B55"><mixed-citation xmlns:xlink="http://www.w3.org/1999/xlink" xlink:type="simple"><person-group><name name-style="western"><surname>ThripsWiki</surname><given-names/></name></person-group> (<year>2013</year>) <source>ThripsWiki - providing information on the World’s thrips. Available from: <ext-link ext-link-type="uri" xlink:href="http://thrips.info/wiki/" xlink:type="simple">http://thrips.info/wiki/</ext-link> (Accessed 5 June 2013).</source></mixed-citation></ref><ref id="B30"><mixed-citation xmlns:xlink="http://www.w3.org/1999/xlink" xlink:type="simple"><person-group><name name-style="western"><surname>Mirab-balou</surname><given-names>M</given-names></name><name name-style="western"><surname>Tong</surname><given-names>XL</given-names></name><name name-style="western"><surname>Chen</surname><given-names>XX</given-names></name></person-group> (<year>2012a</year>) <article-title>A new record and new species of the genus <italic>Thrips</italic> (Thysanoptera: Thripidae), with a key to species from Iran.</article-title><source>Journal of Insect Sciences</source><volume>12</volume> (<issue>90</issue>): <fpage>1</fpage>-<lpage>15</lpage>. doi: <ext-link ext-link-type="uri" xlink:href="http://dx.doi.org/10.1673/031.012.9001" xlink:type="simple">10.1673/031.012.9001</ext-link></mixed-citation></ref><ref id="B21"><mixed-citation xmlns:xlink="http://www.w3.org/1999/xlink" xlink:type="simple"><person-group><name name-style="western"><surname>Minaei</surname><given-names>K</given-names></name></person-group> (<year>2012c</year>) <article-title>First report of an endemic Australian thrips, <italic>Thrips australis</italic> (Thysanoptera: Thripidae) on Eucalyptus in Shiraz, Iran.</article-title><source>Journal of Entomological and Acarological Research</source><volume>44</volume> (<issue>2</issue>): <fpage>42</fpage>-<lpage>45</lpage>. doi: <ext-link ext-link-type="uri" xlink:href="http://dx.doi.org/10.4081/jear.2012.e9" xlink:type="simple">10.4081/jear.2012.e9</ext-link></mixed-citation></ref><ref id="B4"><mixed-citation xmlns:xlink="http://www.w3.org/1999/xlink" xlink:type="simple"><person-group><name name-style="western"><surname>Bhatti</surname><given-names>JS</given-names></name></person-group> (<year>1980</year>) <article-title>Species of the genus <italic>Thrips</italic> from India (Thysanoptera).</article-title><source>SystematicEntomology</source><volume>5</volume>: <fpage>109</fpage>-<lpage>166</lpage>. doi: <ext-link ext-link-type="uri" xlink:href="http://dx.doi.org/10.1111/j.1365-3113.1980.tb00404.x" xlink:type="simple">10.1111/j.1365-3113.1980.tb00404.x</ext-link></mixed-citation></ref><ref id="B34"><mixed-citation xmlns:xlink="http://www.w3.org/1999/xlink" xlink:type="simple"><person-group><name name-style="western"><surname>Moritz</surname><given-names>G</given-names></name><name name-style="western"><surname>Morris</surname><given-names>DC</given-names></name><name name-style="western"><surname>Mound</surname><given-names>LA</given-names></name></person-group> (<year>2001</year>) <source>Thrips ID pest of the world. An interactive identification and information system. CSIRO Publishing. Collingwood, Australia.</source></mixed-citation></ref><ref id="B26"><mixed-citation xmlns:xlink="http://www.w3.org/1999/xlink" xlink:type="simple"><person-group><name name-style="western"><surname>Mirab-balou</surname><given-names>M</given-names></name><name name-style="western"><surname>Chen</surname><given-names>XX</given-names></name></person-group> (<year>2011a</year>) <article-title>Iranian Thripinae with ctenidia laterally on the abdominal tergites (Thysanoptera: Thripidae).</article-title><source>Natura Montenegrina</source><volume>10</volume> (<issue>4</issue>): <fpage>435</fpage>-<lpage>466</lpage>.</mixed-citation></ref><ref id="B31"><mixed-citation xmlns:xlink="http://www.w3.org/1999/xlink" xlink:type="simple"><person-group><name name-style="western"><surname>Mirab-balou</surname><given-names>M</given-names></name><name name-style="western"><surname>Tong</surname><given-names>XL</given-names></name><name name-style="western"><surname>Chen</surname><given-names>XX</given-names></name></person-group> (<year>2012b</year>) <article-title>A new species of <italic>Scirtothrips</italic> infesting <italic>Ginkgo biloba</italic> in eastern China.</article-title><source>Journal of Insect Science</source><volume>12</volume> (<issue>117</issue>): <fpage>1</fpage>-<lpage>7</lpage>. doi: <ext-link ext-link-type="uri" xlink:href="http://dx.doi.org/10.1673/031.012.11701" xlink:type="simple">10.1673/031.012.11701</ext-link></mixed-citation></ref></ref-list></tp:taxon-treatment>
